# Supplementary material for: High-Impact Risk Factors for Mycobacterium avium ssp. paratuberculosis in Dairy Herds in Germany
Source: Animals (Basel). 2023 Jun 6;13(12):1889. doi: 10.3390/ani13121889 (PMC10294860; doi:10.3390/ani13121889)
Supplement: Supplementary file 1 [file animals-13-01889-s001.zip]

Archive with 1 entries (1 files):
- animals-2412765-supplementary.pdf
